# Supplementary material for: Oral anticoagulant use and the development of new cerebral microbleeds in cardioembolic stroke patients with atrial fibrillation
Source: PLoS One. 2020 Sep 17;15(9):e0238456. doi: 10.1371/journal.pone.0238456 (PMC7498025; doi:10.1371/journal.pone.0238456)
Supplement: S1 Dataset — (XLSX) [file pone.0238456.s002.xlsx]

## Sheet: Sheet1
	ALL (n=81)	DOAC (n=45)	WF (n=36)
Age	73.2 ± 8.2	72.8 ± 7.7	73.8 ± 9.0
Male	44	25	19
Hypertension	45	25	20
Diabetes	14	6	8
Dyslipidemia	18	11	7
Prior stroke/TIA	16	8	8
Systolic blood pressure	133.8 ± 15.0	132.5 ± 15.9	135.5 ± 13.5
Serum glucose	133.5 ± 56.9	128.4 ± 60.1	139.8 ± 52.9
eGFR < 60	35	20	15
BNP	182[100-348]	176[97-265]	192[130-430]
CHADS2 score	4[3-5]	3[3-4]	4[3-5]
CHA2DS2-VASc score	5[4-6]	4[3-6]	5[4-6]
NIHSS at admission	4[2-10]	4[2-10]	5[2-9]
Baseline CMBs	19	11	8
PVH or DWMH > grade 1	20	8	12
Multiple SLIs	28	15	13
Antiplatelet drug use	13	5	8
Antiypertensive drug use	38	22	16
Statin use	25	17	8
Time from stroke onset to start of OACs	6[3-9]	5[2-9]	6[3-8]
Follow-up period	34[18-53]	31[17-50]	37[20-59]
New CMBs	18	5	13
deep or infratentorial, mix	5	1	4
lobar	13	4	9
Subsequent stroke	9	2	7
ischemic stroke	3	1	2
hemorrhagic stroke	6	1	5
